# Supplementary material for: Transcriptomic and Proteomic Analyses of the Immune Mechanism in Pathogenetic and Resistant Chinese Soft-Shelled Turtle (Pelodiscus sinensis) Infected with Aeromonas hydrophila
Source: Genes (Basel). 2024 Sep 27;15(10):1273. doi: 10.3390/genes15101273 (PMC11508015; doi:10.3390/genes15101273)
Supplement: Supplementary file 1 [file genes-15-01273-s001.zip]

Archive with 1 entries (1 files):
- genes-3186488-supplementary.pdf
